# Supplementary material for: Challenges around Child-Feeding Practices with ‘Comida Chatarra’: A Qualitative Study to Understand the Role of Sociocultural Factors in Caregiver Feeding Decisions
Source: Nutrients. 2023 Mar 7;15(6):1317. doi: 10.3390/nu15061317 (PMC10054330; doi:10.3390/nu15061317)
Supplement: Supplementary file 1 [file nutrients-15-01317-s001.zip]

Archive with 2 entries (2 files):
- Figure S1. Coding Tree.pdf
- Table S1  The sociodemographic information   NUTRES.pdf
